# Supplementary material for: Two new species of Dendrophthora (Viscaceae) from the Venezuelan Andes
Source: PhytoKeys. 2020 Feb 7;140:1–10. doi: 10.3897/phytokeys.140.48865 (PMC7021731; doi:10.3897/phytokeys.140.48865)
Supplement: XML Treatment for Dendrophthora apiculata [file phytokeys.140.48865-treatment1.xml]

<!DOCTYPE tp:taxon-treatment
  PUBLIC "-//TaxonX//DTD Taxonomic Treatment Publishing DTD v0 20100105//EN" "tax-treatment-NSO.dtd">
<tp:taxon-treatment xmlns:tp="http://www.plazi.org/taxpub"><tp:treatment-meta><kwd-group><label>Taxon classification</label><kwd><named-content xmlns:xlink="http://www.w3.org/1999/xlink" content-type="kingdom">Plantae</named-content></kwd><kwd><named-content xmlns:xlink="http://www.w3.org/1999/xlink" content-type="order">Santalales</named-content></kwd><kwd><named-content xmlns:xlink="http://www.w3.org/1999/xlink" content-type="family">Santalaceae</named-content></kwd></kwd-group><mixed-citation publication-type="journal"><person-group><name><surname>Canelón</surname><given-names>Daniela S.</given-names></name><name><surname>Niño</surname><given-names>Santos M.</given-names></name><name><surname>Dorr</surname><given-names>Laurence J.</given-names></name><name><surname>Caraballo-Ortiz</surname><given-names>Marcos A.</given-names></name></person-group><article-title>Two new species of <italic><tp:taxon-name><tp:taxon-name-part taxon-name-part-type="genus" reg="Dendrophthora">Dendrophthora</tp:taxon-name-part></tp:taxon-name></italic> (<tp:taxon-name><tp:taxon-name-part taxon-name-part-type="family">Viscaceae</tp:taxon-name-part></tp:taxon-name>) from the Venezuelan Andes</article-title><source>PhytoKeys</source><day>07</day><month>2</month><year>2020</year><volume>140</volume><fpage>1</fpage><lpage>10</lpage><pub-id pub-id-type="doi">10.3897/phytokeys.140.48865</pub-id></mixed-citation></tp:treatment-meta><tp:nomenclature><label>1.</label><tp:taxon-name><object-id xmlns:xlink="http://www.w3.org/1999/xlink" content-type="arpha" xlink:type="simple">E571F707-DA1C-5F88-9C1B-A90C4636FF91</object-id>
            <tp:taxon-name-part taxon-name-part-type="genus" reg="Dendrophthora">Dendrophthora</tp:taxon-name-part>
            <tp:taxon-name-part taxon-name-part-type="species" reg="apiculata">apiculata</tp:taxon-name-part>
            <object-id xmlns:xlink="http://www.w3.org/1999/xlink" content-type="ipni" xlink:type="simple">urn:lsid:ipni.org:names:77205497-1</object-id>
          </tp:taxon-name><tp:taxon-authority>Canelón, S.M.Niño, Dorr &amp; Caraballo</tp:taxon-authority><tp:taxon-status xmlns:xlink="http://www.w3.org/1999/xlink" xlink:type="simple">sp. nov.</tp:taxon-status><xref ref-type="fig" rid="F2">Figures 2</xref><xref ref-type="fig" rid="F3">, 3</xref></tp:nomenclature><tp:treatment-sec sec-type="material" id="SECID0EJIAC"><title>Type.</title><p>Venezuela. Trujillo: Municipio Boconó, Parque Nacional Guaramacal, Páramo de Guaramacal, from summit of Boconó-Caserío de Guaramacal road to the television towers, 2900–3100 m, 13 June 2001, <italic>L.J. Dorr 8953</italic>, with B. Stergios &amp; S.M. Niño (holotype: PORT!; isotypes: K, MO, US-00662868!).</p></tp:treatment-sec><tp:treatment-sec sec-type="diagnosis" id="SECID0ERIAC"><title>Diagnosis.</title><p><italic><tp:taxon-name><tp:taxon-name-part taxon-name-part-type="genus" reg="Dendrophthora">Dendrophthora</tp:taxon-name-part> <tp:taxon-name-part taxon-name-part-type="species" reg="apiculata">apiculata</tp:taxon-name-part></tp:taxon-name></italic> is distinguished from congeners by its rough striate stems; minute, ca. 0.5 mm long cataphylls surrounding all nodes; leaf blades 5–20 × 3–6 mm, apex apiculate with an apiculum 0.2–0.5 mm long; inflorescences usually 1(2) per leaf axil, staminate inflorescences triseriate and pistillate ones uniseriate; flowers ca. 1 mm long; and mature fruits globose-compressed, ca. 0.8–2 × 2–3 mm when dried.</p></tp:treatment-sec><tp:treatment-sec sec-type="description" id="SECID0ECJAC"><title>Description.</title><p><italic>Aerial parasitic shrubs</italic>, monoecious; yellowish-green when fresh and drying dark brown. <italic>Stems</italic> woody; erect branches 20–30+ cm long; mature nodes at 2–3 cm long intervals, dichotomous, with multiple branches; coarse, longitudinal striations along principal branches with some transversal striations in basal branches (striations not visible in distal branchlets), minute papillose trichomes dispersed or absent; some lenticels present; cataphylls at nodes ca. 0.5 mm long. <italic>Leaves</italic> opposite, coriaceous; petioles winged, 2–5 mm long, indistinct; blades obovate, 5–20 × 3–6 mm, base cuneate, apex apiculate with an apiculum 0.2–0.5 mm long, margin entire; veins reticulate with midvein evident on the adaxial side when fresh and inconspicuous when dried. Pistillate and staminate <italic>inflorescences</italic> separate, alternate on the same branch or branches either predominantly staminate or predominantly pistillate, usually 1 inflorescence per leaf axil, sometimes 2; fertile internodes usually 1(2), 7–18 mm long; <italic>staminate inflorescences</italic> triseriate; peduncles simple, 1–3 mm long, rugose; cup subtending inflorescence 1.5–1.8 × 2–2.5 mm, edge of cup papillose; basal portion of staminate inflorescences with 9–12 flowers per segment (see Fig. <xref ref-type="fig" rid="F2">2C</xref>); flowers ca. 1 mm in diameter; embedded in an alveolus (sunken receptacle), emerging up to 2/3 during anthesis; <italic>pistillate inflorescences</italic> uniseriate; peduncles simple, 2–4 mm long, rugose; cup (sensu Kuijt) subtending inflorescence 0.8–1 × 1–2.5 mm, edge of cup papillose, with 3–5 flowers per segment, sometimes more (Fig. <xref ref-type="fig" rid="F3">3</xref>), flowers adjacent (sometimes touching each other); petals 3(4), triangular, glabrous. <italic>Fruits</italic> globose-compressed, ca. 0.8–2 × 2–3 mm when dried, ripening white-translucent, crowned by persistent petals.</p><fig id="F2" position="float" orientation="portrait"><object-id xmlns:xlink="http://www.w3.org/1999/xlink" content-type="doi" xlink:type="simple">10.3897/phytokeys.140.48865.figure2</object-id><object-id xmlns:xlink="http://www.w3.org/1999/xlink" content-type="arpha" xlink:type="simple">4020918E-9B12-5510-A041-025034E4A0C9</object-id><label>Figure 2.</label><caption><p><italic><tp:taxon-name><tp:taxon-name-part taxon-name-part-type="genus" reg="Dendrophthora">Dendrophthora</tp:taxon-name-part> <tp:taxon-name-part taxon-name-part-type="species" reg="apiculata">apiculata</tp:taxon-name-part></tp:taxon-name></italic>. <bold>A</bold> Habit <bold>B</bold> fruit <bold>C</bold> basal flowers (staminate) (Photograph: D. Canelón).</p></caption><graphic xmlns:xlink="http://www.w3.org/1999/xlink" xlink:href="phytokeys-140-001-g002.jpg" position="float" orientation="portrait" xlink:type="simple" id="oo_378017.jpg"><uri content-type="original_file" xlink:type="simple">https://binary.pensoft.net/fig/378017</uri></graphic></fig><fig id="F3" position="float" orientation="portrait"><object-id xmlns:xlink="http://www.w3.org/1999/xlink" content-type="doi" xlink:type="simple">10.3897/phytokeys.140.48865.figure3</object-id><object-id xmlns:xlink="http://www.w3.org/1999/xlink" content-type="arpha" xlink:type="simple">18B51E69-4F1B-5D58-8677-C97786D2AC9C</object-id><label>Figure 3.</label><caption><p><italic><tp:taxon-name><tp:taxon-name-part taxon-name-part-type="genus" reg="Dendrophthora">Dendrophthora</tp:taxon-name-part> <tp:taxon-name-part taxon-name-part-type="species" reg="apiculata">apiculata</tp:taxon-name-part></tp:taxon-name></italic>. <bold>A</bold> Terminal branches showing inflorescences and leaves, including an enlargement of a leaf apex showing the apiculum (striations are not visible in these terminal branches) <bold>B</bold> Cataphylls at the base of a node <bold>C</bold> Papillose indumentum <bold>D–F</bold> Segments of pistillate inflorescences <bold>G–I</bold> Pistillate flowers <bold>J, K</bold> Mature fruits. (Source: <italic>Stergios et al. 20126</italic>, US).</p></caption><graphic xmlns:xlink="http://www.w3.org/1999/xlink" xlink:href="phytokeys-140-001-g003.jpg" position="float" orientation="portrait" xlink:type="simple" id="oo_378018.jpg"><uri content-type="original_file" xlink:type="simple">https://binary.pensoft.net/fig/378018</uri></graphic></fig></tp:treatment-sec><tp:treatment-sec sec-type="distribution" id="SECID0EPMAC"><title>Distribution and hosts.</title><p><italic><tp:taxon-name><tp:taxon-name-part taxon-name-part-type="genus" reg="Dendrophthora">Dendrophthora</tp:taxon-name-part> <tp:taxon-name-part taxon-name-part-type="species" reg="apiculata">apiculata</tp:taxon-name-part></tp:taxon-name></italic> is known only from Guaramacal National Park (Trujillo state) between 2600–3100 m on both its northeastern and southwestern mountain slopes. This mistletoe grows in open areas of the páramo and evidently is uncommon throughout its distributional range. Its host range seems to be limited, as the only hosts recorded so far are the shrubs <italic><tp:taxon-name><tp:taxon-name-part taxon-name-part-type="genus" reg="Cybianthus">Cybianthus</tp:taxon-name-part> <tp:taxon-name-part taxon-name-part-type="species" reg="marginatus">marginatus</tp:taxon-name-part></tp:taxon-name></italic> (Benth.) Pipoly (<tp:taxon-name><tp:taxon-name-part taxon-name-part-type="family">Primulaceae</tp:taxon-name-part></tp:taxon-name>), <italic><tp:taxon-name><tp:taxon-name-part taxon-name-part-type="genus" reg="Hypericum">Hypericum</tp:taxon-name-part> <tp:taxon-name-part taxon-name-part-type="species" reg="juniperinum">juniperinum</tp:taxon-name-part></tp:taxon-name></italic> Kunth (<tp:taxon-name><tp:taxon-name-part taxon-name-part-type="family">Hypericaceae</tp:taxon-name-part></tp:taxon-name>), and <italic><tp:taxon-name><tp:taxon-name-part taxon-name-part-type="genus" reg="Espeletia">Espeletia</tp:taxon-name-part> <tp:taxon-name-part taxon-name-part-type="species" reg="griffinii">griffinii</tp:taxon-name-part></tp:taxon-name></italic> Ruiz-Teran &amp; López-Fig. (<tp:taxon-name><tp:taxon-name-part taxon-name-part-type="family">Asteraceae</tp:taxon-name-part></tp:taxon-name>). Interestingly, the mistletoes found so far on the first host listed were observed on lower and middle branches, while in the last one they were found at the tips of branches.</p></tp:treatment-sec><tp:treatment-sec sec-type="phenology" id="SECID0EZOAC"><title>Phenology.</title><p>Reproductive individuals of <italic><tp:taxon-name><tp:taxon-name-part taxon-name-part-type="genus" reg="Dendrophthora">Dendrophthora</tp:taxon-name-part> <tp:taxon-name-part taxon-name-part-type="species" reg="apiculata">apiculata</tp:taxon-name-part></tp:taxon-name></italic> have been observed with flowers and fruits all year round, and the fruits seem to be an important source of food for the bird fauna present in the páramo and subpáramo habitats.</p></tp:treatment-sec><tp:treatment-sec sec-type="etymology" id="SECID0EKPAC"><title>Etymology.</title><p>The specific epithet is derived from “apiculate,” which describes the minute sharp apiculum observed at the apex of leaves.</p></tp:treatment-sec><tp:treatment-sec sec-type="discussion" id="SECID0EPPAC"><title>Discussion.</title><p><italic><tp:taxon-name><tp:taxon-name-part taxon-name-part-type="genus" reg="Dendrophthora">Dendrophthora</tp:taxon-name-part> <tp:taxon-name-part taxon-name-part-type="species" reg="apiculata">apiculata</tp:taxon-name-part></tp:taxon-name></italic> is similar to <italic><tp:taxon-name><tp:taxon-name-part taxon-name-part-type="genus" reg="Dendrophthora">D.</tp:taxon-name-part> <tp:taxon-name-part taxon-name-part-type="species" reg="lindeniana">lindeniana</tp:taxon-name-part></tp:taxon-name></italic> Tiegh., but the latter has stems up to 1 m long, dense papillose trichomes covering the entire plant, leaves with rounded apices with papillose edges, and the cup subtending the inflorescence is usually bifid. In contrast, <italic><tp:taxon-name><tp:taxon-name-part taxon-name-part-type="genus" reg="Dendrophthora">D.</tp:taxon-name-part> <tp:taxon-name-part taxon-name-part-type="species" reg="apiculata">apiculata</tp:taxon-name-part></tp:taxon-name></italic> has stems up to 40 cm long, coarsely striate stems with scarce papillose indumentum or papillae absent; leaves with a smooth margin and a persistent, minute apiculum 0.2–0.5 mm long at the apex; and a cup subtending the inflorescence that is usually whole (or rarely rounded).</p><p>Regarding their distributions, <italic><tp:taxon-name><tp:taxon-name-part taxon-name-part-type="genus" reg="Dendrophthora">Dendrophthora</tp:taxon-name-part> <tp:taxon-name-part taxon-name-part-type="species" reg="apiculata">apiculata</tp:taxon-name-part></tp:taxon-name></italic> is found in the Páramo de Vicuyal (ca. 2730 m) in Guaramacal National Park (Trujillo state), while <italic><tp:taxon-name><tp:taxon-name-part taxon-name-part-type="genus" reg="Dendrophthora">D.</tp:taxon-name-part> <tp:taxon-name-part taxon-name-part-type="species" reg="lindeniana">lindeniana</tp:taxon-name-part></tp:taxon-name></italic> grows in the Páramo de Portachuelo (2860 m) (Táchira state), near the border with Colombia. The known localities for these two species are separated one from the other by ca. 240 km.</p></tp:treatment-sec><tp:treatment-sec sec-type="material" id="SECID0EPBAE"><title>Additional specimens examined.</title><p><bold>Venezuela. Trujillo</bold>: Municipio Boconó, Páramo de Guaramacal, SE of Boconó, 09°10–14'N, 70°11–15'W, 2600–3100 m, 18 July 1990, <italic>L.J. Dorr, L.C. Barnett, W. Diaz, G. Aymard, F. Ortega &amp; N. Murakami 7377</italic> (NY, PORT); Carretera de tierra vía hacia las antenas, <named-content xmlns:xlink="http://www.w3.org/1999/xlink" content-type="dwc:verbatimCoordinates" xlink:type="simple"><named-content content-type="geo-json" specific-use="{&#34;type&#34;:&#34;Point&#34;,&#34;coordinates&#34;:[-70.201389,9.241389]}" id="NCID0E3BAE" xlink:type="simple">09°14'29.0"N, 70°11'65.0"W</named-content></named-content>, 2800 m, 23 Sep. 2000, <italic>M. Niño, A. Licata &amp; L. Linárez 1385</italic> (US); Sector El Campamento, UTM: 19 368148-1022056 [<named-content xmlns:xlink="http://www.w3.org/1999/xlink" content-type="dwc:verbatimCoordinates" xlink:type="simple"><named-content content-type="geo-json" specific-use="{&#34;type&#34;:&#34;Point&#34;,&#34;coordinates&#34;:[-70.200324,9.244052]}" id="NCID0EGCAE" xlink:type="simple">9.244052N, -70.200324W</named-content></named-content>], 2600 m, 13 Apr. 2019, <italic>S. Niño &amp; D. Canelón 6112</italic> (PORT, US); Páramo de Guaramacal, 3000–3100+ m, July 2002, <italic>B. Stergios &amp; R. Caracas 19754</italic> (PORT, US-00728477); Parque Nacional Guaramacal, Páramo Vicuyal, UTM: 1014040 N, 362685 E [<named-content xmlns:xlink="http://www.w3.org/1999/xlink" content-type="dwc:verbatimCoordinates" xlink:type="simple"><named-content content-type="geo-json" specific-use="{&#34;type&#34;:&#34;Point&#34;,&#34;coordinates&#34;:[-70.249794,9.171395]}" id="NCID0ESCAE" xlink:type="simple">9.171395N, -70.249794W</named-content></named-content>], 2730 m, 11 Apr. 2003, <italic>B. Stergios, L.J. Dorr, S.M. Niño &amp; R. Caracas 20126</italic> (PORT, US-00728399).</p></tp:treatment-sec></tp:taxon-treatment>
