# Supplementary material for: Two new species of Dendrophthora (Viscaceae) from the Venezuelan Andes
Source: PhytoKeys. 2020 Feb 7;140:1–10. doi: 10.3897/phytokeys.140.48865 (PMC7021731; doi:10.3897/phytokeys.140.48865)
Supplement: XML Treatment for Dendrophthora coronata [file phytokeys.140.48865-treatment2.xml]

<!DOCTYPE tp:taxon-treatment
  PUBLIC "-//TaxonX//DTD Taxonomic Treatment Publishing DTD v0 20100105//EN" "tax-treatment-NSO.dtd">
<tp:taxon-treatment xmlns:tp="http://www.plazi.org/taxpub"><tp:treatment-meta><kwd-group><label>Taxon classification</label><kwd><named-content xmlns:xlink="http://www.w3.org/1999/xlink" content-type="kingdom">Plantae</named-content></kwd><kwd><named-content xmlns:xlink="http://www.w3.org/1999/xlink" content-type="order">Santalales</named-content></kwd><kwd><named-content xmlns:xlink="http://www.w3.org/1999/xlink" content-type="family">Santalaceae</named-content></kwd></kwd-group><mixed-citation publication-type="journal"><person-group><name><surname>Canelón</surname><given-names>Daniela S.</given-names></name><name><surname>Niño</surname><given-names>Santos M.</given-names></name><name><surname>Dorr</surname><given-names>Laurence J.</given-names></name><name><surname>Caraballo-Ortiz</surname><given-names>Marcos A.</given-names></name></person-group><article-title>Two new species of <italic><tp:taxon-name><tp:taxon-name-part taxon-name-part-type="genus" reg="Dendrophthora">Dendrophthora</tp:taxon-name-part></tp:taxon-name></italic> (<tp:taxon-name><tp:taxon-name-part taxon-name-part-type="family">Viscaceae</tp:taxon-name-part></tp:taxon-name>) from the Venezuelan Andes</article-title><source>PhytoKeys</source><day>07</day><month>2</month><year>2020</year><volume>140</volume><fpage>1</fpage><lpage>10</lpage><pub-id pub-id-type="doi">10.3897/phytokeys.140.48865</pub-id></mixed-citation></tp:treatment-meta><tp:nomenclature><label>2.</label><tp:taxon-name><object-id xmlns:xlink="http://www.w3.org/1999/xlink" content-type="arpha" xlink:type="simple">F065D133-FA5B-5134-92E5-129C7FD5B9F4</object-id>
            <tp:taxon-name-part taxon-name-part-type="genus" reg="Dendrophthora">Dendrophthora</tp:taxon-name-part>
            <tp:taxon-name-part taxon-name-part-type="species" reg="coronata">coronata</tp:taxon-name-part>
            <object-id xmlns:xlink="http://www.w3.org/1999/xlink" content-type="ipni" xlink:type="simple">urn:lsid:ipni.org:names:77205498-1</object-id>
          </tp:taxon-name><tp:taxon-authority>Canelón, S.M.Niño, Dorr &amp; Caraballo</tp:taxon-authority><tp:taxon-status xmlns:xlink="http://www.w3.org/1999/xlink" xlink:type="simple">sp. nov.</tp:taxon-status><xref ref-type="fig" rid="F4">Figure 4</xref></tp:nomenclature><tp:treatment-sec sec-type="material" id="SECID0EHEAE"><title>Type.</title><p>Venezuela. Trujillo: Municipio Boconó, Parque Nacional Guaramacal, trail from antennas on the summit of Páramo de Guaramacal, NE to Fila Los Recostaderos [sic, Recortaderos] (UTM: 19 369344E, 1023140N) [<named-content xmlns:xlink="http://www.w3.org/1999/xlink" content-type="dwc:verbatimCoordinates" xlink:type="simple"><named-content content-type="geo-json" specific-use="{&#34;type&#34;:&#34;Point&#34;,&#34;coordinates&#34;:[-70.189471,9.253891]}" id="NCID0EQEAE" xlink:type="simple">9.253891N, -70.189471W</named-content></named-content>], páramo and subpáramo vegetation, 2677–3100 m, 14 June 2001, <italic>L.J. Dorr 8988</italic> with S.M. Niño &amp; R. Caracas (holotype: US-00662772!; isotype: PORT).</p></tp:treatment-sec><tp:treatment-sec sec-type="diagnosis" id="SECID0EXEAE"><title>Diagnosis.</title><p><italic><tp:taxon-name><tp:taxon-name-part taxon-name-part-type="genus" reg="Dendrophthora">Dendrophthora</tp:taxon-name-part> <tp:taxon-name-part taxon-name-part-type="species" reg="coronata">coronata</tp:taxon-name-part></tp:taxon-name></italic> is distinguished from congeners by its stems and young branches with longitudinal parallel striations; coroniform trichomes (i.e., papillae crowned by 2–6 minute, simple hairs) covering the entire plant; small, ca. 0.5 × 1 mm cataphylls present at all nodes and sometimes found 1–2 cm above nodes on older branches; petioles 0.5–1 mm long, leaf blades 1–1.5 × 1–1.2 cm, apex rounded and margin slightly crenulate and papillose; uniseriate inflorescences with 5–9 flowers per series; and fruits globose-compressed, 2–3 × 2 mm when mature, white.</p></tp:treatment-sec><tp:treatment-sec sec-type="description" id="SECID0EIFAE"><title>Description.</title><p><italic>Aerial parasitic shrubs</italic>, monoecious; yellow-orange when fresh, drying blackish or dark green. <italic>Stems</italic> woody, with multiple branches, 30–45 cm long, terete, surface coarse with parallel striations, with a dense layer of coroniform trichomes covering the entire plant; mature nodes separated by 2–3.5 cm long intervals, dichotomous; cataphylls 0.5–1 mm long at nodes, found 1–2 cm above nodes as branches became older. <italic>Leaves</italic> opposite, coriaceous; petioles flattened, 0.5–2 mm long; blades orbicular to elliptic, 1–1.5 × 1–1.2 cm, base slightly cuneate, apex rounded, margin indistinctly crenulate and papillose, surface rough on both sides, veins obscure in dry leaves (Fig. <xref ref-type="fig" rid="F4">4</xref>). <italic>Inflorescences</italic> completely pistillate within a branch, occasionally with staminate flowers at the base of the inflorescence (completely staminate inflorescences not seen); 1 per leaf axil, 1–3 fertile segments, each 4–10 mm long, uniseriate, greenish when dry; peduncles simple, 6–9 mm long, cup subtending inflorescence 1–1.5 × 3–3.5 mm, almost always forked with a papillate apical edge. <italic>Flowers</italic> 3–9 per segment, 1–1.4 × 0.7–1 mm. <italic>Fruits</italic> globose-compressed, 2–3 × 2 mm, ripening white- or purplish-translucent, surface granulose, tip protruding and crowned with persistent petals.</p><fig id="F4" position="float" orientation="portrait"><object-id xmlns:xlink="http://www.w3.org/1999/xlink" content-type="doi" xlink:type="simple">10.3897/phytokeys.140.48865.figure4</object-id><object-id xmlns:xlink="http://www.w3.org/1999/xlink" content-type="arpha" xlink:type="simple">3E95F060-ADA8-53CE-B4F3-A192744BEA58</object-id><label>Figure 4.</label><caption><p><italic><tp:taxon-name><tp:taxon-name-part taxon-name-part-type="genus" reg="Dendrophthora">Dendrophthora</tp:taxon-name-part> <tp:taxon-name-part taxon-name-part-type="species" reg="coronata">coronata</tp:taxon-name-part></tp:taxon-name></italic>. <bold>A</bold> Leaf and terminal inflorescences <bold>B</bold> Cataphylls at the base of a node <bold>C</bold> Coroniform trichomes <bold>D</bold> Complete pistillate inflorescence <bold>E–G</bold> Segments of a pistillate inflorescence <bold>H, I</bold> Flowers with vestigial anthers <bold>J–L</bold> Mature fruits. (Source: <italic>Dorr et al. 8988</italic>, US).</p></caption><graphic xmlns:xlink="http://www.w3.org/1999/xlink" xlink:href="phytokeys-140-001-g004.jpg" position="float" orientation="portrait" xlink:type="simple" id="oo_378019.jpg"><uri content-type="original_file" xlink:type="simple">https://binary.pensoft.net/fig/378019</uri></graphic></fig></tp:treatment-sec><tp:treatment-sec sec-type="distribution" id="SECID0ETHAE"><title>Distribution and habitat.</title><p>This species has been found in the transition between cloud forest and subpáramo in Guaramcal. This vegetation is influenced by multiple factors including high rainfall (3200+ mm/year), elevation above sea level (2400–3100 m), as well as relative humidity (100% for most of the year) (<xref ref-type="bibr" rid="B2">Cuello and Cleef 2011</xref>). <italic><tp:taxon-name><tp:taxon-name-part taxon-name-part-type="genus" reg="Dendrophthora">Dendrophthora</tp:taxon-name-part> <tp:taxon-name-part taxon-name-part-type="species" reg="coronata">coronata</tp:taxon-name-part></tp:taxon-name></italic> is found in these Andean/high Andean forests characterized by woody vegetation of low stature with numerous individual shrubs and small trees, and a thin understory with a carpet of thick leaf litter. The canopy can reach between 6–14 m tall, with some emerging trees that reach 16 m, among them: <italic><tp:taxon-name><tp:taxon-name-part taxon-name-part-type="genus" reg="Ilex">Ilex</tp:taxon-name-part> <tp:taxon-name-part taxon-name-part-type="species" reg="guaramacalensis">guaramacalensis</tp:taxon-name-part></tp:taxon-name></italic> Cuello &amp; Aymard (<tp:taxon-name><tp:taxon-name-part taxon-name-part-type="family">Aquifoliaceae</tp:taxon-name-part></tp:taxon-name>), <italic><tp:taxon-name><tp:taxon-name-part taxon-name-part-type="genus" reg="Miconia">Miconia</tp:taxon-name-part> <tp:taxon-name-part taxon-name-part-type="species" reg="jahnii">jahnii</tp:taxon-name-part></tp:taxon-name></italic> Pittier (<tp:taxon-name><tp:taxon-name-part taxon-name-part-type="family">Melastomataceae</tp:taxon-name-part></tp:taxon-name>), <italic><tp:taxon-name><tp:taxon-name-part taxon-name-part-type="genus" reg="Myrsine">Myrsine</tp:taxon-name-part> <tp:taxon-name-part taxon-name-part-type="species" reg="dependens">dependens</tp:taxon-name-part></tp:taxon-name></italic> (Ruiz &amp; Pav.) Spreng. (<tp:taxon-name><tp:taxon-name-part taxon-name-part-type="family">Primulaceae</tp:taxon-name-part></tp:taxon-name>), and <italic><tp:taxon-name><tp:taxon-name-part taxon-name-part-type="genus" reg="Symplocos">Symplocos</tp:taxon-name-part> <tp:taxon-name-part taxon-name-part-type="species" reg="tamana">tamana</tp:taxon-name-part></tp:taxon-name></italic> Steyerm. (<tp:taxon-name><tp:taxon-name-part taxon-name-part-type="family">Symplocaceae</tp:taxon-name-part></tp:taxon-name>) (<xref ref-type="bibr" rid="B2">Cuello and Cleef 2011</xref>).</p></tp:treatment-sec><tp:treatment-sec sec-type="phenology" id="SECID0EVKAE"><title>Phenology.</title><p>As with most other species of tropical mistletoe, <italic><tp:taxon-name><tp:taxon-name-part taxon-name-part-type="genus" reg="Dendrophthora">Dendrophthora</tp:taxon-name-part> <tp:taxon-name-part taxon-name-part-type="species" reg="coronata">coronata</tp:taxon-name-part></tp:taxon-name></italic> can be observed bearing flowers and fruits throughout the year. Its white fleshy fruits seem to be an important food source for forest birds.</p></tp:treatment-sec><tp:treatment-sec sec-type="etymology" id="SECID0EGLAE"><title>Etymology.</title><p>The species name is derived from the coroniform trichomes (i.e., papillae crowned by 2–6 minute, simple hairs) that cover the entire plant and that resemble small crowns.</p></tp:treatment-sec><tp:treatment-sec sec-type="discussion" id="SECID0ELLAE"><title>Discussion.</title><p>At first sight, <italic><tp:taxon-name><tp:taxon-name-part taxon-name-part-type="genus" reg="Dendrophthora">Dendrophthora</tp:taxon-name-part> <tp:taxon-name-part taxon-name-part-type="species" reg="coronata">coronata</tp:taxon-name-part></tp:taxon-name></italic> resembles <italic><tp:taxon-name><tp:taxon-name-part taxon-name-part-type="genus" reg="Dendrophthora">D.</tp:taxon-name-part> <tp:taxon-name-part taxon-name-part-type="species" reg="apiculata">apiculata</tp:taxon-name-part></tp:taxon-name></italic> and <italic><tp:taxon-name><tp:taxon-name-part taxon-name-part-type="genus" reg="Dendrophthora">D.</tp:taxon-name-part> <tp:taxon-name-part taxon-name-part-type="species" reg="lindeniana">lindeniana</tp:taxon-name-part></tp:taxon-name></italic>. However, <italic><tp:taxon-name><tp:taxon-name-part taxon-name-part-type="genus" reg="Dendrophthora">D.</tp:taxon-name-part> <tp:taxon-name-part taxon-name-part-type="species" reg="coronata">coronata</tp:taxon-name-part></tp:taxon-name></italic> can be readily recognized by its marked parallel striations along the stems, small, 0.5–1 mm long basal cataphylls, which sometimes are found 1–2 cm above nodes in old branches, and its dense layer of predominantly coroniform trichomes that cover the entire plant. In contrast, <italic><tp:taxon-name><tp:taxon-name-part taxon-name-part-type="genus" reg="Dendrophthora">D.</tp:taxon-name-part> <tp:taxon-name-part taxon-name-part-type="species" reg="apiculata">apiculata</tp:taxon-name-part></tp:taxon-name></italic> and <italic><tp:taxon-name><tp:taxon-name-part taxon-name-part-type="genus" reg="Dendrophthora">D.</tp:taxon-name-part> <tp:taxon-name-part taxon-name-part-type="species" reg="lindeniana">lindeniana</tp:taxon-name-part></tp:taxon-name></italic> have stems sparsely covered by simple trichomes and lack basal cataphylls (or rarely have a few very small, 0.5 mm long cataphylls and then always at the nodes) (Table <xref ref-type="table" rid="T1">1</xref>).</p><table-wrap id="T1" position="float" orientation="portrait"><label>Table 1.</label><caption><p>Morphological characters distinguishing <italic><tp:taxon-name><tp:taxon-name-part taxon-name-part-type="genus" reg="Dendrophthora">Dendrophthora</tp:taxon-name-part> <tp:taxon-name-part taxon-name-part-type="species" reg="apiculata">apiculata</tp:taxon-name-part></tp:taxon-name></italic>, <italic><tp:taxon-name><tp:taxon-name-part taxon-name-part-type="genus" reg="Dendrophthora">D.</tp:taxon-name-part> <tp:taxon-name-part taxon-name-part-type="species" reg="coronata">coronata</tp:taxon-name-part></tp:taxon-name></italic>, and <italic><tp:taxon-name><tp:taxon-name-part taxon-name-part-type="genus" reg="Dendrophthora">D.</tp:taxon-name-part> <tp:taxon-name-part taxon-name-part-type="species" reg="lindeniana">lindeniana</tp:taxon-name-part></tp:taxon-name></italic>.</p></caption><table id="TID0ETQAE" rules="all"><tbody><tr><th rowspan="1" colspan="1"/><th rowspan="1" colspan="1">
                    <italic><tp:taxon-name><tp:taxon-name-part taxon-name-part-type="genus" reg="Dendrophthora">D.</tp:taxon-name-part> <tp:taxon-name-part taxon-name-part-type="species" reg="apiculata">apiculata</tp:taxon-name-part></tp:taxon-name></italic>
                  </th><th rowspan="1" colspan="1">
                    <italic><tp:taxon-name><tp:taxon-name-part taxon-name-part-type="genus" reg="Dendrophthora">D.</tp:taxon-name-part> <tp:taxon-name-part taxon-name-part-type="species" reg="coronata">coronata</tp:taxon-name-part></tp:taxon-name></italic>
                  </th><th rowspan="1" colspan="1">
                    <italic><tp:taxon-name><tp:taxon-name-part taxon-name-part-type="genus" reg="Dendrophthora">D.</tp:taxon-name-part> <tp:taxon-name-part taxon-name-part-type="species" reg="lindeniana">lindeniana</tp:taxon-name-part></tp:taxon-name></italic>
                  </th></tr><tr><td rowspan="1" colspan="1">
                    <bold>Plant height</bold>
                  </td><td rowspan="1" colspan="1">20–30+ cm.</td><td rowspan="1" colspan="1">30–45 cm.</td><td rowspan="1" colspan="1">Up to 100 cm.</td></tr><tr><td rowspan="1" colspan="1">
                    <bold>Indumentum</bold>
                  </td><td rowspan="1" colspan="1">Entire plant sparsely papillate.</td><td rowspan="1" colspan="1">Entire plant abundantly covered with coroniform trichomes.</td><td rowspan="1" colspan="1">Entire plant abundantly papillate.</td></tr><tr><td rowspan="1" colspan="1">
                    <bold>Stem</bold>
                  </td><td rowspan="1" colspan="1">With longitudinal striations (not pronounced).</td><td rowspan="1" colspan="1">With pronounced striations (furrows).</td><td rowspan="1" colspan="1">Without striations.</td></tr><tr><td rowspan="1" colspan="1">
                    <bold>Cataphylls</bold>
                  </td><td rowspan="1" colspan="1">Cataphylls surrounding nodes 0.2–0.5 mm long; only located at the base of a node.</td><td rowspan="1" colspan="1">Cataphylls in basal branches 0.5–1 mm long; found 1–2 cm above a node.</td><td rowspan="1" colspan="1">Cataphylls not present.</td></tr><tr><td rowspan="1" colspan="1">
                    <bold>Leaf apex</bold>
                  </td><td rowspan="1" colspan="1">Apiculate; apiculum 0.2–0.5 mm long.</td><td rowspan="1" colspan="1">Not apiculate.</td><td rowspan="1" colspan="1">Not apiculate.</td></tr><tr><td rowspan="1" colspan="1">
                    <bold>Petiole</bold>
                  </td><td rowspan="1" colspan="1">Petiole 2–3 mm long.</td><td rowspan="1" colspan="1">Petiole 0.5–2 mm long.</td><td rowspan="1" colspan="1">Petiole up to 1 mm long.</td></tr><tr><td rowspan="1" colspan="1">
                    <bold>Leaf margin</bold>
                  </td><td rowspan="1" colspan="1">Entire.</td><td rowspan="1" colspan="1">Slightly crenulate.</td><td rowspan="1" colspan="1">Entire.</td></tr><tr><td rowspan="1" colspan="1">
                    <bold>Staminate inflorescence</bold>
                  </td><td rowspan="1" colspan="1">Triseriate.</td><td rowspan="1" colspan="1">Uniseriate.</td><td rowspan="1" colspan="1">Uniseriate.</td></tr></tbody></table></table-wrap></tp:treatment-sec><tp:treatment-sec sec-type="material" id="SECID0EWUAE"><title>Additional specimens examined.</title><p><bold>Venezuela. Trujillo</bold>: Municipio Boconó, Sector El Campamento, UTM: 19 368148 E, 1022056 N [<named-content xmlns:xlink="http://www.w3.org/1999/xlink" content-type="dwc:verbatimCoordinates" xlink:type="simple"><named-content content-type="geo-json" specific-use="{&#34;type&#34;:&#34;Point&#34;,&#34;coordinates&#34;:[-70.200324,9.244052]}" id="NCID0EBVAE" xlink:type="simple">9.244052N, -70.200324W</named-content></named-content>], 2600, 13 Apr. 2019, <italic>S. Niño &amp; D. Canelón 6111</italic> (US); Parque Nacional Guaramacal, sector Vertiente Sur, carretera al caserío Guaramacal, 2000–2750 m, Dec. 1996, <italic>B. Stergios &amp; A. Licata 16813</italic> (US-00656274).</p></tp:treatment-sec><ref-list><ref id="B2"><mixed-citation xmlns:xlink="http://www.w3.org/1999/xlink" xlink:type="simple"><person-group><name name-style="western"><surname>Cuello</surname><given-names>N</given-names></name><name name-style="western"><surname>Cleef</surname><given-names>A</given-names></name></person-group> (<year>2011</year>) <article-title>Bosques de los Andes de Venezuela: Caso el Ramal de Guaramacal. BioLlania Ed. Espec.</article-title><volume>10</volume>: <fpage>74</fpage>–<lpage>105</lpage>.</mixed-citation></ref></ref-list></tp:taxon-treatment>
